# Supplementary material for: The use of dance to improve the health and wellbeing of older adults: A global scoping review of research trials
Source: PLoS One. 2024 Oct 22;19(10):e0311889. doi: 10.1371/journal.pone.0311889 (PMC11495583; doi:10.1371/journal.pone.0311889)
Supplement: S2 File — (XLSX) [file pone.0311889.s004.xlsx]

## Sheet: ByPublication
Author (first paper/only paper)	Year	Title	Study Design	Methods	Global region	Country	N (total)	Setting	Gender	Dance style/genre	Comparator	Study aims/purpose	Funding reporting
Goldberg	1980	Movement therapy with the aged	RCT	Quantitative	Americas	United States	30	Aged-care/nursing home	Mixed group	Creative dance/DMT	Usual care/daily living	This study examined effect of participation in a movement therapy group on morale and self-esteem in a population of institutionalised aged persons.	Not reported
Hopkins	1990	Effect of low-impact aerobic dance on the functional fitness of elderly women	RCT	Quantitative	Americas	United States	65	Community	Female	Aerobic/exercise dance	Usual care/daily living	The study aimed to determine the effects of participation in a low impact aerobic dance class on the functional fitness of sedentary elderly women.	Not reported
Osgood	1990	The impact of creative dance and movement training on the life satisfaction of older adults: An exploratory study	Non-randomised controlled trial	Mixed methods	Americas	United States	72	Multiple settings	Mixed group	Creative dance/DMT	Usual care/daily living	This study examined the impact of dance and movement training on the life satisfaction of older adults.	Not reported
Valentine-Garzon	1993	ROM dance program effects on frail elderly women in an Senior/adult day-care centre	Non-randomised controlled trial	Quantitative	Americas	United States	17	Senior/adult day-care	Female	Aerobic/exercise dance	Usual care/daily living	The purpose of this study was to determine if the Range of Motion (ROM) dance program has an effect on chronically ill elderly patients' ROM, self-esteem, and participation in activities of daily living.	Not reported
Shigematsu	2002	Dance-based aerobic exercise may improve indices of falling risk in older women	Non-randomised controlled trial	Quantitative	Western Pacific	Japan	38	Community	Female	Aerobic/exercise dance	Usual care/daily living	The objective of the study was to determine the effect of dance-based aerobic exercise on indices of falling in older women.	Funding sources reported only
Hamburg	2003	The effects of a Laban-based movement program with music on measures of balance and gait in older adults	Pre/post test	Mixed methods	Americas	United States	36	Senior/adult day-care	Mixed group	Global performance dance	None (before/after)	The purpose of this study was to evaluate the effects of 'Motivating Moves: Movement with Music to Promote the Health of Older Adults', a movement intervention program to enhance balance and gait.	Not reported
Federici	2005	Does dance-based training improve balance in adult and young old subjects? A pilot randomized controlled trial	RCT	Quantitative	Europe	Italy	40	Community	Mixed group	Folk/national/social dance	Usual care/daily living	This study aims to test the efficacy of an exercise program based on dance in improving balance in adult and young old subjects.	Not reported
Hackney	2007	A study on the effects of Argentine tango as a form of partnered dance for those with Parkinson Disease and the healthy elderly	RCT	Mixed methods	Americas	United States	19	Community	Mixed group	Global performance dance	Activity/exercise	The goal of this study was to determine the functional mobility benefits following a tango dancing program for older individuals with and without Parkinson's disease.	Funding sources reported only
Lima	2007	Ballroom dance as therapy for the elderly in Brazil	Qualitative study	Qualitative	Americas	Brazil	60	Community	Mixed group	Ballroom dance	None (before/after)	This study examines the benefits and meaning of ballroom dancing via a dance action-research project developed with elderly people in Brazil.	Not reported
Lin	2008	The outcomes of therapeutic dance movement on physical and emotional functioning for elderly people	Non-randomised controlled trial	Mixed methods	Americas	United States	15	Senior/adult day-care	Mixed group	Mixed/specialist program	Usual care/daily living	The purpose of this study is to explore the outcomes of therapeutic dance movement on physical and emotional domains for elderly people.	Funding sources reported only
McKinley	2008	Effect of a community-based Argentine tango dance program on functional balance and confidence in older adults	RCT	Quantitative	Americas	Canada	30	Community	Mixed group	Global performance dance	Activity/exercise	Tango-dancing and walking programs are compared in non-demented seniors at risk for falls.	Funding sources reported only
Eyigor	2009	A randomized controlled trial of Turkish folklore dance on the physical performance, balance, depression and quality of life in older women	RCT	Quantitative	Europe	Turkey	40	Outpatient clinic	Female	Folk/national/social dance	Usual care/daily living	The present study has been carried out to investigate the effects of group-based Turkish folkloric dances on physical performance, balance, depression and quality of life in elderly females.	Not reported
Hui	2009	Effects of dance on physical and psychological well-being in older persons	Non-randomised controlled trial	Quantitative	Western Pacific	Hong Kong	111	Community	Mixed group	Aerobic/exercise dance	Usual care/daily living	This study was aimed at determining the effects of dancing on the health status of older persons.	Not reported
Marmeleira	2009	Creative dance can enhance proprioception in older adults	RCT	Quantitative	Europe	Portugal	37	Community	Mixed group	Creative dance/DMT	Usual care/daily living	The purpose of this study was to investigate the effects of a creative dance program on proprioception of older adults.	Not reported
Sofianidis	2009	Effect of a 10-week traditional dance program on static and dynamic balance control in elderly adults	RCT	Quantitative	Europe	Greece	26	Community	Mixed group	Folk/national/social dance	Usual care/daily living	This preliminary study examined the effect of a traditional Greek dance program on static and dynamic balance indices in healthy elderly adults.	Not reported
Holmerova	2010	Effect of the Exercise Dance for Seniors (EXDASE) program on lower-body functioning among institutionalized older adults	RCT	Quantitative	Europe	Czech Republic	72	Aged-care/nursing home	Mixed group	Ballroom dance	Usual care/daily living	The study objective is to examine the effect of the Exercise Dance for Seniors (EXDASE) program on lower-body functioning among older individuals from residential care facilities.	Funding sources reported only
Mavrovouniotis	2010	Greek traditional dances and quality of old people's life	Non-randomised controlled trial	Quantitative	Europe	Greece	111	Senior/adult day-care	Mixed group	Folk/national/social dance	Activity/exercise	The aim of the present study was to examine the effect of Greek traditional dances on the improvement of old people's quality of life	Not reported
Wu	2010	The effect of Chinese Yuanji-dance on dynamic balance and the associated attentional demands in elderly adults	Cohort study (pre-existing group)	Quantitative	Western Pacific	Taiwan	30	Community	Female	Global performance dance	Usual care/daily living	The aim of this study was to investigate the effects of Yuanji-dance practice on walking balance and the associated attention demand in healthy elderly.	Funding sources reported only
Coubard	2011	Practice of contemporary dance improves cognitive flexibility in aging	Non-randomised controlled trial	Quantitative	Europe	France	110	Community	Mixed group	Creative dance/DMT	Activity/exercise	This study examined the impact of contemporary dance improvisation on attentional control of older adults, as compared to two other motor training programs, fall prevention and Tai Chi Chuan.	Not reported
Ferrufino	2011	Practice of contemporary dance promotes stochastic postural control in aging	Non-randomised controlled trial	Quantitative	Europe	France	41	Not reported	Mixed group	Creative dance/DMT	Activity/exercise	This study examined the impact of contemporary dance and of fall prevention programs on postural control of older adults.	Not reported
Borges	2012	The effect of ballroom dance on balance and functional autonomy among the isolated elderly	RCT	Quantitative	Americas	Brazil	80	Aged-care/nursing home	Not reported	Ballroom dance	Usual care/daily living	The aim of the present study was to analyse the influence of a ballroom dancing program on the functional autonomy and physical balance of institutionalized elderly individuals.	Not reported
Granacher	2012	Effects of a Salsa dance training on balance and strength performance in older adults	RCT	Quantitative	Europe	Switzerland	28	Community	Mixed group	Folk/national/social dance	Usual care/daily living	This study aims to investigate the effects of Salsa dancing on measures of static/dynamic postural control and leg extensor power in seniors.	Not reported
Kluge	2012	Let's Keep Moving: A dance movement class for older women recently relocated to a continuing care retirement community (CCRC)	Qualitative study	Qualitative	Americas	United States	9	Multiple settings	Female	Mixed/specialist program	None (before/after)	The purpose of this study was to understand what is was like for older women who recently relocated to a continuing care retirement community to participate in a dance/dance movement therapy class.	Not reported
Thornberg	2012	Experiences of healthy elderly participating in a creative dance workshop	Qualitative study	Qualitative	Europe	Sweden	17	Community	Mixed group	Creative dance/DMT	None (before/after)	The aim of this study was to develop knowledge of elderly persons' experiences of participating in an improvisational dance workshop.	Not reported
Janyacharoen	2013	Physical performance in recently aged adults after 6 weeks traditional Thai dance: A randomized controlled trial	RCT	Quantitative	South East Asia	Thailand	42	Community	Mixed group	Global performance dance	Activity/exercise	The study evaluates the effect of Thai dancing on physical performance of Thai elderly.	Not reported
Kattenstroth	2013	Six months of dance intervention enhances postural, sensorimotor, and cognitive performance in elderly without affecting cardio-respiratory functions	RCT	Quantitative	Europe	Germany	35	Community	Mixed group	Mixed/specialist program	Usual care/daily living	We investigated the effects of a dance program on a group of healthy elderly individuals compared to a matched control group.	Funding sources reported only
Krampe	2013	Exploring the effects of dance-based therapy on balance and mobility in older adults	Non-randomised controlled trial	Quantitative	Americas	United States	30	Multiple settings	Mixed group	Mixed/specialist program	Usual care/daily living	This pilot study examines the effect of dance-based therapy to increase balance and mobility in older adults from an aging-in-place facility	Funding sources reported only
da Silva Borges	2014	Postural balance and falls in elderly nursing home residents enrolled in a ballroom dancing program	RCT	Quantitative	Americas	Brazil	59	Aged-care/nursing home	Not reported	Ballroom dance	Usual care/daily living	The study objective was to assess the effects of a ballroom dancing program on the postural balance and incidence of falls in the elderly residents of a long-stay institution.	Not reported
Filar-Mierzwa	2014	Effects of rehabilitation in the form of dance and movement therapy on nitric oxide levels in elderly woman	Pre/post test	Quantitative	Europe	Poland	20	Not reported	Female	Mixed/specialist program	None (before/after)	The objective of this study is to investigate the effects of rehabilitation in the form of dance and movement therapy on nitric oxide levels in elderly women.	Funding sources reported only
Krampe (a)	2014	Nighttime restfulness during daytime dance therapy: An exploratory study using bed sensors	Non-randomised controlled trial	Quantitative	Americas	United States	14	Aged-care/nursing home	Mixed group	Mixed/specialist program	Usual care/daily living	The purpose of this study was to explore the feasibility of measuring the impact of dance-based therapy on the nighttime restfulness patterns of older adults in an aging-in-place facility using passive bed sensors.	Not reported
Krampe (b)	2014	Does dance-based therapy increase gait speed in older adults with chronic lower extremity pain: A feasibility study	RCT	Quantitative	Americas	United States	34	Independent living/self-care retirement	Mixed group	Mixed/specialist program	Usual care/daily living	The purpose of this pilot study was to focus specifically on the feasibility and impact of Healthy-Steps with older adults with known chronic lower extremity pain.	Funding sources reported only
Vankova	2014	The effect of dance on depressive symptoms in nursing home residents	RCT	Quantitative	Europe	Czech Republic	211	Aged-care/nursing home	Mixed group	Ballroom dance	Usual care/daily living	The study objective was to evaluate the effect of a dance-based therapy on depressive symptoms among institutionalized older adults.	Funding sources reported only
Zhang	2014	Study about the effects of different fitness sports on cognitive function and emotion of the aged	Non-randomised controlled trial	Quantitative	Western Pacific	China	150	Community	Mixed group	Folk/national/social dance	Activity/exercise; Usual care/daily living	The aim of the study was to explore the effects of different fitness sports on cognitive function and emotion of the aged people.	Funding sources reported only
Cepeda	2015	Effect of an eight-week Ballroom dancing program on muscle architecture in older adult females	RCT	Quantitative	Americas	Brazil	34	Not reported	Female	Ballroom dance	Usual care/daily living	This study investigated the effect of a dance program on fascicle pennation angle, fascicle length, and thickness of the vastus lateralis, tibialis anterior, biceps femoris, and gastrocnemius medialis muscles.	Not reported
Cruz-Ferreira	2015	Creative dance improves physical fitness and life satisfaction in older women	RCT	Quantitative	Europe	Portugal	78	Community	Female	Creative dance/DMT	Usual care/daily living	The purpose of this study was to evaluate the effects of creative dance on physical fitness and life satisfaction in older women.	Funding sources reported only
Hackney	2015	Adapted Tango improves mobility, motor-cognitive function, and gait but not cognition in older adults in independent living	Non-randomised controlled trial	Quantitative	Americas	United States	74	Independent living/self-care retirement	Mixed group	Global performance dance	Activity/exercise	The study aimed to determine the feasibility, acceptability, and preliminary efficacy of an adapted tango intervention for older adults in improving mobility, motor-cognitive integration, gait, cognition, mood, and quality of life; and to examine the relationship between prior dance experience and motor improvements.	Funding sources reported only
Hamacher	2015	The effect of a six-month dancing program on motor-cognitive dual-task performance in older adults	RCT	Quantitative	Europe	Germany	50	Community	Mixed group	Mixed/specialist program	Activity/exercise	The present trial aims to analyse the effects of a dancing program on the performance on a motor-cognitive dual task.	Not reported
Lu	2015	Dance combined with magnetic pulse stimulates the ability of walk and balance in elder people	RCT	Quantitative	Western Pacific	China	96	Community	Mixed group	Global performance dance	Activity/exercise	This study aims to observe the treatment effect on elderly people's walking and balance ability under the stimulation and intervention of waving dance combined with magnetic pulse.	Funding sources reported only
Marchewka	2015	Effects of rhythmic exercise performed to music on the rheological properties of blood in women over 60 years of age	Non-randomised controlled trial	Quantitative	Europe	Poland	40	Aged-care/nursing home	Female	Mixed/specialist program	Usual care/daily living	The aim of this study was to analyse the effects of motor rehabilitation, in the form of rhythmic exercise to music, on the rheological characteristics of blood in older women.	Not reported
Marquez	2015	BAILAMOS©: Development, pilot testing, and future directions of a Latin dance program for older Latinos	Pre/post test	Mixed methods	Americas	United States	13	Community	Mixed group	Folk/national/social dance	None (before/after)	The study aimed to assess the receptivity for dancing among older Latinos; and tested the feasibility and impact of the BAILAMOS© (Balance and Activity In Latinos, Addressing Mobility in Older Adults) dance program.	Funding sources reported only
Pilch	2015	The influence of a 12-week program of physical activity on changes in body composition and lipid and carbohydrate status in postmenopausal women	Pre/post test	Quantitative	Europe	Poland	42	Not reported	Female	Aerobic/exercise dance	None (before/after)	The aim of the study was to assess the effects of a gymnastic dance physical activity program for postmenopausal women on body composition and biochemical indices of lipid and carbohydrate status.	Not reported
Ehlers	2016	Contamination by an active control condition in a randomized exercise trial	RCT	Quantitative	Americas	United States	274	Community	Mixed group	Folk/national/social dance	Activity/exercise; Usual care/daily living	The present study examined contamination (minutes of aerobic activity outside of exercise sessions) within an active control condition in a randomized exercise trial for older adults.	Funding sources reported only
Hamacher	2016	Motor-cognitive dual-task training improves local dynamic stability of normal walking in older individuals	RCT	Quantitative	Europe	Germany	32	Community	Mixed group	Mixed/specialist program	Activity/exercise	The current trial aims to investigate whether an additional cognitive demand in a dance exercise intervention increases local dynamic stability and decreases stride-to-stride variability of trunk movements in normal overground walking in older healthy individuals.	Not reported
Kosmat	2016	The efficacy of dance intervention as a cognitive training for old-old	RCT	Quantitative	Europe	Croatia	24	Aged-care/nursing home	Mixed group	Mixed/specialist program	Activity/exercise	This research investigates the efficacy of dance intervention of moderate length among the old-old living in a residential care setting.	Not reported
Merom (a)	2016	Cognitive benefits of social dancing and walking in old age: The Dancing Mind randomised controlled trial	RCT	Quantitative	Western Pacific	Australia	115	Community	Mixed group	Ballroom dance	Activity/exercise	Study objectives were to determine whether dance benefits executive function more than walking, an activity that is simple and functional.	Funding sources reported only
Merom (b)	2016	Social dancing and incidence of falls in older adults: A cluster randomised controlled trial	RCT	Quantitative	Western Pacific	Australia	530	Independent living/self-care retirement	Mixed group	Ballroom dance; Folk/national/social dance	Usual care/daily living	This study aimed to determine whether social dance is effective in i) reducing the number of falls and ii) improving physical and cognitive fall-related risk factors, and to test the efficacy of dance programs commonly available in the community.	Funding sources reported only
Overdorf	2016	The relationship between physical activity and depressive symptoms in healthy older women	Pre/post test	Quantitative	Americas	United States	11	Independent living/self-care retirement	Female	Folk/national/social dance	None (before/after)	The purpose of the current investigation is to examine the relationship between physical activity and depressive symptoms in healthy older women via the impact of a line dancing intervention.	Not reported
Pacheco	2016	Feasibility study: Colombian Caribbean folk dances to increase physical fitness and health-related quality of life in older women	Non-randomised controlled trial	Quantitative	Americas	Colombia	42	Community	Female	Folk/national/social dance	Usual care/daily living	The objectives of the study were to describe the feasibility of an intervention in older women based on folk dances of the Colombian Caribbean region, and to analyse the effects of the intervention on physical fitness and health-related quality of life.	Not reported
Serra	2016	Balance and muscle strength in elderly women who dance Samba	Cross-sectional (dance vs. nondancers)	Quantitative	Americas	Brazil	110	Community	Female	Folk/national/social dance	Usual care/daily living	The aim of the present study was to evaluate the postural balance and muscle strength among women participating in the "Wing of Baianas" in the carnival parades.	Not reported
Serrano-Guzman	2016	Effectiveness of a flamenco and sevillanas program to enhance mobility, balance, physical activity, blood pressure, body mass, and quality of life in postmenopausal women living in the community in Spain: A randomized clinical trial	RCT	Quantitative	Europe	Spain	52	Community	Female	Global performance dance	Usual care/daily living	The aim of the present study was to analyse the effectiveness of a Spanish dance therapy program based on flamenco and sevillanas in improving mobility, balance, physical activity, blood pressure, body mass, and quality of life in sedentary postmenopausal women.	Not reported
Wu	2016	Effects of low-impact dance on blood biochemistry, bone mineral density, the joint range of motion of lower extremities, knee extension torque, and fall in females	RCT	Quantitative	Western Pacific	Taiwan	32	Community	Female	Mixed/specialist program	Usual care/daily living	The study assessed the effect of low-impact dance on blood metabolites, the joint range of motion of the lower extremities, knee extension torque, bone mass density, the number of falls, and the confidence to perform daily activities in older sedentary women.	Funding sources reported only
Bennett	2018	Effects of line dancing on physical function and perceived limitation in older adults with self-reported mobility limitations	RCT	Quantitative	Americas	United States	23	Community	Mixed group	Folk/national/social dance	Usual care/daily living	The purpose of this study was to assess the effects of line dancing on balance, muscle strength, lower extremity function, endurance, gait speed, and perceived mobility limitations.	Not reported
Britten	2017	Dancing in time: Feasibility and acceptability of a contemporary dance programme to modify risk factors for falling in community dwelling older adults	Pre/post test	Mixed methods	Europe	United Kingdom	22	Community	Mixed group	Global performance dance	None (before/after)	This study investigated the feasibility, and impact of a contemporary dance programme on modifiable physical (physical activity status, mobility, sedentary behaviour patterns) and psychosocial (depressive state, fear of falling) risk factors for falls.	Funding sources reported only (partial)
Burzynska	2017	White matter integrity declined over 6-months, but dance intervention improved integrity of the fornix of older adults	RCT	Quantitative	Americas	United States	174	Community	Mixed group	Folk/national/social dance	Activity/exercise	The study aims to assess the effects of lifestyle interventions including Dance, Walking, Walking + Nutrition, or Active Control (strength and conditioning) on working memory integrity in older adults.	Funding sources reported only
Ehlers	2017	Regional brain volumes moderate, but do not mediate, the effects of group-based exercise training on reductions in loneliness in older adults	RCT	Quantitative	Americas	United States	247	Community	Mixed group	Folk/national/social dance	Activity/exercise	The purpose of this study was to examine the effects of changes in perceived social support and stress on change in loneliness after a group-based exercise intervention.	Not reported
Filar-Mierzwa (a)	2017	The effect of dance therapy on the balance of women over 60 years of age: The influence of dance therapy for the elderly	Pre/post test	Quantitative	Europe	Poland	24	Not reported	Female	Mixed/specialist program	None (before/after)	The aim of the study was to evaluate the effects of dance therapy on balance and risk of falls in older women.	Not reported
Filar-Mierzwa (b)	2017	Effects of dance therapy on the selected haematological and rheological indicators in older women	Non-randomised controlled trial	Quantitative	Europe	Poland	40	Aged-care/nursing home	Female	Mixed/specialist program	Usual care/daily living	The aim of this study was to analyse the effects of dance therapy on selected haematological and rheological indicators in older women.	Not reported
Garcia Gouvea	2017	Impact of Senior Dance on emotional and motor parameters and quality of life of the elderly	Pre/post test	Quantitative	Americas	Brazil	20	Senior/adult day-care	Mixed group	Mixed/specialist program	None (before/after)	The study objective was to verify the effects of Senior Dance on cognitive and motor parameters and quality of life of elderly people.	Not reported
Machacova	2017	Dance as prevention of late life functional decline among nursing home residents	RCT	Quantitative	Europe	Czech Republic	211	Aged-care/nursing home	Mixed group	Ballroom dance	Usual care/daily living	This trial was conducted to determine whether dance-based intervention could reverse functional decline among nursing home residents.	Funding sources reported only
Marquez	2017	Regular Latin dancing and health education may improve cognition of late middle-aged and older Latinos	RCT	Quantitative	Americas	United States	57	Community	Mixed group	Folk/national/social dance	Activity/exercise	The objective of the current pilot intervention was to test the impact of the revised BAILAMOS© program on cognitive function at in low-active older Latinos compared to a health education control group.	Funding sources reported only
Muller	2017	Evolution of neuroplasticity in response to physical activity in old age: The case for dancing	RCT	Quantitative	Europe	Germany	52	Community	Mixed group	Mixed/specialist program	Activity/exercise	The study assessed whether a newly designed dance training program that stresses the constant learning of new movement patterns is superior in terms of neuroplasticity to conventional fitness activities with repetitive exercises and whether extending the training duration has additional benefits.	Not reported
Rehfeld	2017	Dancing or fitness sport? The effects of two training programs on hippocampal plasticity and balance abilities in healthy seniors	RCT	Quantitative	Europe	Germany	52	Community	Not reported	Mixed/specialist program	Activity/exercise	The present investigation compared the effects of a dancing intervention and traditional health fitness training on volumes of hippocampal subfields and balance abilities.	Not reported
Rodacki	2017	The effects of a dance-based program on the postural control in older women	RCT	Quantitative	Americas	Brazil	38	Community	Female	Ballroom dance	Usual care/daily living	This study investigated the effect of a dance-based program on the postural control and functional capacity in older women.	Not reported
Sofianidis	2017	A comparative study of the effects of Pilates and Latin dance on static and dynamic balance in older adults	RCT	Quantitative	Europe	Greece	36	Community	Mixed group	Folk/national/social dance	Activity/exercise; Usual care/daily living	The present study was designed to compare the effectiveness of exercise programs, exercise with Pilates and Latin dance, on older adults' static and dynamic balance.	Not reported
Tantiwiboonchai	2017	Effects of Muay Thai aerobic dance on biochemical bone markers and physical fitness in elderly women	Non-randomised controlled trial	Quantitative	South East Asia	Thailand	40	Multiple settings	Female	Aerobic/exercise dance	Usual care/daily living	The purpose of this study was to investigate the effects of Muay Thai aerobic dance on biochemical bone markers and physical fitness in elderly women.	Funding sources reported only
Baniqued	2018	Brain network modularity predicts exercise-related executive function gains in older adults	RCT	Quantitative	Americas	United States	247	Community	Mixed group	Folk/national/social dance	Activity/exercise	This study examined brain network modularity in older adults who underwent an exercise training intervention, and aimed to establish whether modularity can also predict cognitive gains after exercise.	Reported elsewhere
Brustio	2018	Dancing in the golden age: A study on physical function, quality of life, and social engagement	Pre/post test	Quantitative	Europe	Italy	163	Community	Mixed group	Ballroom dance	None (before/after)	The aim of this study was to determine the effects of dancing activity based on different dance styles, in groups as well as with a partner, on mobility performance, quality of life and social engagement in a sample of older adults.	Not reported
Chutimakul	2018	Effect of modified Khon dance performance on functional fitness in older Thai persons	Non-randomised controlled trial	Quantitative	South East Asia	Thailand	44	Community	Mixed group	Global performance dance	Usual care/daily living	The purpose of this paper is to determine the effects of traditional Thai Khon dance drama exercise on functional fitness in older persons.	Not reported
Jong	2018	Effects of participation in Dancesports program on age identity, existential identity, and ego integrity of the elderly in South Korea	Non-randomised controlled trial	Quantitative	Western Pacific	South Korea	196	Not reported	Not reported	Mixed/specialist program	Usual care/daily living	This study aimed to explore the effects of participation in Dancesports program on age identity, existential identity, and ego integrity in older people.	Funding sources reported only
Kim	2018	Effects of a Korean traditional dance program on health-related fitness and blood lipid profiles in Korean elderly females	Non-randomised controlled trial	Quantitative	Western Pacific	South Korea	13	Community	Female	Global performance dance	Usual care/daily living	This study aimed to examine the effects of a Korean traditional dance program on health-related fitness and blood lipid profiles in Korean elderly females.	Not reported
Noopud	2018	Effects of Thai traditional dance on balance performance in daily life among older women	RCT	Quantitative	South East Asia	Thailand	43	Community	Female	Global performance dance	Usual care/daily living	The purpose of the present study is to investigate whether Thai traditional dance can improve balance performance in older women.	Not reported
Rehfeld	2018	Dance training is superior to repetitive physical exercise in inducing brain plasticity in the elderly	RCT	Quantitative	Europe	Germany	52	Community	Mixed group	Mixed/specialist program	Activity/exercise	The study objective was to establish the effect on neuroplasticity of an especially challenging dance program in which our elderly participants constantly had to learn novel and increasingly difficult choreographies compared to conventional fitness training matched for intensity.	Not reported
Rodrigues-Krause	2018	Effects of dancing compared to walking on cardiovascular risk and functional capacity of older women: A randomized controlled trial	RCT	Quantitative	Americas	Brazil	30	Community	Female	Mixed/specialist program	Activity/exercise	This study aimed to compare the effects of dancing with walking on cardiovascular risk and functionality of older women.	Funding sources reported only
Sohn	2018	Effects of DanceSport on walking balance and standing balance among the elderly	Pre/post test	Quantitative	Western Pacific	South Korea	15	Community	Not reported	Mixed/specialist program	None (before/after)	The objective of the present study was to evaluate the effects of DanceSport for on walking balance and standing balance of older adults.	Funding sources reported only
Zilidou	2018	Functional re-organization of cortical networks of senior citizens after a 24-week traditional dance program	RCT	Quantitative	Europe	Greece	54	Senior/adult day-care	Mixed group	Folk/national/social dance	Activity/exercise	This study aims to investigate whether traditional dancing could improve cognitive and brain functioning of elderly compared with a cognitive stimulation program.	Funding sources reported only (partial)
Areeudomwong	2019	Balance and functional fitness benefits of a Thai boxing dance program among community-dwelling older adults at risk of falling: A randomized controlled study	RCT	Quantitative	South East Asia	Thailand	78	Community	Mixed group	Aerobic/exercise dance	Activity/exercise	The present study aimed at examining the effects of a Thai Boxing dance program on balance performances and functional fitness in community-dwelling older adults at risk of falling who have no co-morbidities leading to falls.	Not reported
Cheng	2019	Effects of different exercise methods at the same intensity on bone mineral density of lumbar vertebrae and proximal femur in elderly women	RCT	Quantitative	Western Pacific	China	79	Community	Female	Folk/national/social dance	Activity/exercise; Usual care/daily living	The aim of this study was to compare the effects of different exercise methods with the same exercise cycle and exercise frequency on bone mineral density in the elderly.	Not reported
Clifford	2019	Social dance for health and wellbeing in later life	Pre/post test	Quantitative	Europe	Ireland	16	Community	Mixed group	Global performance dance	None (before/after)	The study aim was to test the feasibility of an Irish social dance class and home dance program for community-dwelling older adults	Funding sources reported only
Douka (a)	2019	Greek traditional dances: A way to support intellectual, psychological, and motor functions in senior citizens at risk of neurodegeneration	Pre/post test	Quantitative	Europe	Greece	60	Senior/adult day-care	Mixed group	Folk/national/social dance	None (before/after)	The aim of this study is to demonstrate the importance of Greek traditional dances in improving both the cognitive and physical health of the senior citizens.	Funding sources reported only
Douka (b)	2019	Traditional dance improves the physical fitness and well-being of the elderly	Pre/post test	Quantitative	Europe	Greece	150	Senior/adult day-care	Mixed group	Folk/national/social dance	Usual care/daily living	The purpose of this study was to investigate the impact of a Greek traditional dances program as a form of aerobic exercise on functional capacity and well-being in elderly people.	Funding sources reported only
Filar-Mierzwa	2019	Effects of dance movement therapy on the rheological properties of blood in elderly women	Pre/post test	Quantitative	Europe	Poland	20	Not reported	Female	Mixed/specialist program	None (before/after)	The aim of this study was to analyse the effects of dance movement therapy exercises on the rheological properties of blood in elderly women.	Not reported
Hofgaard	2019	Effects of a 6-week Faroese Chain dance programme on postural balance, physical function, and health profile in elderly subjects: A pilot study	RCT	Quantitative	Europe	Denmark	33	Community	Mixed group	Folk/national/social dance	Usual care/daily living	The present pilot study investigates the impact of a Faroese chain dance intervention on health profile, mobility, and postural balance in elderly subjects	Not reported
Joung	2019	Effect of creative dance on fitness, functional balance, and mobility control in the elderly	RCT	Quantitative	Western Pacific	South Korea	86	Community	Not reported	Creative dance/DMT	Activity/exercise	The study investigated the effects of a creative dance program on fitness, functional balance, and mobility in the elderly.	Funding sources reported only
Kropacova	2019	Cognitive effects of dance-movement intervention in a mixed group of seniors are not dependent on hippocampal atrophy	RCT	Quantitative	Europe	Czech Republic	120	Not reported	Mixed group	Mixed/specialist program	Usual care/daily living	The study aimed to investigate the effects of intensive dance-movement intervention on the cognitive performances of healthy seniors and patients with mild cognitive impairment.	Funding sources reported only
Pope	2019	Multifactorial exercise and dance-based interventions are effective in reducing falls risk in community-dwelling older adults: A comparison study	Non-randomised controlled trial	Quantitative	Americas	United States	163	Community	Not reported	Mixed/specialist program	Activity/exercise	The purpose of this study was to compare the effects of The Lebed Method dance-based therapy and Stay Active and Independent for Life (SAIL) multifactorial exercise program on falls risk in community-dwelling older adults.	Funding sources reported only
Sampoon	2019	Application of social dance exercise and social support program to improve quality of life for Thai older adults	Non-randomised controlled trial	Quantitative	South East Asia	Thailand	102	Community	Mixed group	Mixed/specialist program	Usual care/daily living	The purpose of this study is to test the effectiveness of social dance exercise and social support program to improve quality of life for older adults in Thailand.	Funding sources reported only
Stonnington	2019	Impact of Zumba on cognition and quality of life is independent of APOE4 carrier status in cognitively unimpaired older women: A 6-month randomized controlled pilot study	RCT	Quantitative	Americas	United States	72	Community	Female	Aerobic/exercise dance	Usual care/daily living	The study objective was to investigate the association of a Zumba intervention with cognition and quality of life among older cognitively unimpaired apolipoprotein e4 (APOE4) carrier and noncarrier women.	Funding sources reported only
Vaccaro	2019	Characterization of the effects of a six-month dancing as approach for successful aging	Pre/post test	Quantitative	Europe	Italy	30	Community	Mixed group	Mixed/specialist program	None (before/after)	The aim of this study has been to investigate whether social dance practice might influence fitness performance, sexual health, and specific cognitive functions and/or mood characteristics in older experienced dancers.	Funding sources reported only
Voss	2019	Nutritional supplementation boosts aerobic exercise effects on functional brain systems	RCT	Quantitative	Americas	United States	189	Community	Mixed group	Folk/national/social dance	Usual care/daily living	The present study was designed to compare effects of interventions that differentially enhance cardiorespiratory fitness gains and cognitive enrichment on brain networks and cognitive abilities that decline with aging.	Funding sources reported only
Vrinceanu	2019	Dance your stress away: Comparing the effect of dance/movement training to aerobic exercise training on the cortisol awakening response in healthy older adults	RCT	Quantitative	Americas	Canada	62	Community	Not reported	Creative dance/DMT	Activity/exercise; Usual care/daily living	This study aimed to examine in healthy older adults the effects of dance/movement training on the cortisol awakening response, a marker of chronic stress.	Funding sources reported only
Bennett	2020	Mismatch between subjective and objective motor improvements with adapted tango intervention in older adults	Non-randomised controlled trial	Quantitative	Americas	United States	74	Independent living/self-care retirement	Mixed group	Global performance dance	Activity/exercise	The purpose of this study was to determine the relationship between objective and subjective findings of motor function measures in older adults following an adapted tango intervention.	Funding sources reported only
Bungay	2020	Dance for health: The perceptions of healthcare professionals of the impact of music and movement sessions for older people in acute hospital settings	Qualitative study	Qualitative	Europe	United Kingdom	21	Inpatient	Mixed group	Creative dance/DMT	None (before/after)	To explore staff perceptions of the impact of weekly music and movement sessions involving older patients and staff on the wards where 'Dance for Health' sessions take place.	Funding sources reported only
Esmail	2020	Effects of dance/movement training vs. aerobic exercise training on cognition, physical fitness and quality of life in older adults: A randomized controlled trial	RCT	Quantitative	Americas	Canada	62	Community	Mixed group	Creative dance/DMT	Activity/exercise; Usual care/daily living	The aim of this study was to compare the effects of Dance/Movement Training to Aerobic Exercise Training on cognition, physical fitness and health-related quality of life in healthy inactive elderly.	Funding sources reported only
Franco	2020	Effect of senior dance (DanSE) on fall risk factors in older adults: A randomized controlled trial	Non-randomised controlled trial	Quantitative	Americas	Brazil	82	Community	Mixed group	Mixed/specialist program	Usual care/daily living	The aim was to investigate the effect of Senior Dance on balance, mobility, and cognitive function compared with a control intervention.	Funding sources reported only
Kaewjoho	2020	Thai dance exercises benefited functional mobility and fall rates among community-dwelling older individuals	Pre/post test	Quantitative	South East Asia	Thailand	70	Community	Mixed group	Global performance dance	None (before/after)	The study investigates the effects of Thai dance exercises on functional mobility and fall rates in community-dwelling older individuals.	Funding sources reported only
Meng	2020	Effects of dance intervention on frailty among older adults	Non-randomised controlled trial	Quantitative	Western Pacific	China	66	Aged-care/nursing home	Mixed group	Folk/national/social dance	Usual care/daily living	The aims of this study were to examine the effects of dance intervention on frailty in pre-frail and frail older persons.	Not reported
Minsterova	2020	Multicell diffusion MRI reflects improved physical fitness induced by dance intervention	RCT	Quantitative	Europe	Czech Republic	120	Not reported	Mixed group	Mixed/specialist program	Usual care/daily living	The study evaluated the neural underpinnings of the impact of a dance intervention on physical fitness and cognitive outcomes in nondemented seniors using neurological measures and probabilistic tracking of specific tracts of interest.	Funding sources reported only
Oliveira	2021	A 16-week intervention on mood and life quality in elderly: Testing two exercise programs	RCT	Quantitative	Americas	Brazil	30	Not reported	Mixed group	Aerobic/exercise dance	Activity/exercise	The purpose was to examine the effects of strength training program and multi-component training program of Zumba + strength and conditioning on mood states in physically active elderly.	Funding sources reported only
Rektorova	2020	Brain structure changes in nondemented seniors after six-month dance-exercise intervention	RCT	Quantitative	Europe	Czech Republic	62	Not reported	Mixed group	Mixed/specialist program	Usual care/daily living	The study objective was to evaluate effects of an intensive dance-exercise intervention on cognition and brain structure in a mixed group of healthy seniors and people with mild cognitive impairment.	Funding sources reported only
Sawami	2020	The effect of cognitive dance therapy as dementia prevention	Pre/post test	Mixed methods	Western Pacific	Japan	72	Not reported	Mixed group	Mixed/specialist program	None (before/after)	A robot was equipped to deliver cognitive dance therapy to older adults and cognitive and psychological outcomes were evaluated	Funding sources reported only
Weighart	2020	Insights on ten weeks of classical ballet training and postural stability in older adults	Non-randomised controlled trial	Quantitative	Americas	United States	21	Community	Mixed group	Global performance dance	Usual care/daily living	The purpose of this study was to investigate the effects of a beginners ballet intervention on postural stability for older adults.	Not reported
Agosti	2021	Moving through didactic of human movement and bodily experience: A motion analysis preliminary study	RCT	Quantitative	Europe	Italy	20	Not reported	Mixed group	Global performance dance	Activity/exercise	The purpose of this pilot study was to compare two different didactic approach on gait parameters of elderly: Dance and aerobic physical activity.	Not reported
Aguinaga	2021	BAILAMOS© With mHealth Technology! Improving physical activity and well being in middle-aged and older Latinxs: A pre-post feasibility study	Pre/post test	Quantitative	Americas	United States	20	Community	Mixed group	Folk/national/social dance	None (before/after)	The purpose of the present study was to describe physical activity and health outcomes of Latinxs participating in BAILA TECH	Funding sources reported only
Balazova	2021	Dance intervention impact on brain plasticity: A randomized 6-month fMRI study in non-expert older adults	RCT	Quantitative	Europe	Czech Republic	120	Community	Mixed group	Mixed/specialist program	Usual care/daily living	The study assessed the effects of dance intervention on intra and inter-network resting-state functional connectivity and its association to cognitive changes in a group of non-demented elderly participants.	Funding sources reported only
Balbim	2021	The Impact of the BAILAMOS© dance program on brain functional connectivity and cognition in older Latino adults: A pilot study	Pre/post test	Quantitative	Americas	United States	10	Community	Mixed group	Folk/national/social dance	None (before/after)	The study aimed to investigate the impact of the BAILAMOS dance program on functional connectivity in three brain functional networks and cognition in older Latinos.	Funding sources reported only
Buransri	2021	Effects of traditional Srichiangmai dance on balance and mobility in the elderly	Non-randomised controlled trial	Quantitative	South East Asia	Thailand	90	Not reported	Mixed group	Global performance dance	Activity/exercise	This study investigated the effects of Traditional Srichiangmai Thai dance on balance and mobility in the elderly.	Funding sources reported only
Coelho	2021	Creative dance associated with traditional Portuguese singing as a strategy for active aging: A comparative cross-sectional study	Cross-sectional (dance vs. nondancers)	Quantitative	Europe	Portugal	112	Community	Mixed group	Creative dance/DMT	Activity/exercise	This study aims to compare physical fitness, functional physical independence, depressive symptoms, general cognitive status, and daytime sleepiness among older adults participating in multimodal exercise, traditional physical exercise, and no physical exercise.	Funding sources reported only
Filar-Mierzwa	2021	Effect of different forms of physical activity on balance in older women	Non-randomised controlled trial	Quantitative	Europe	Poland	39	Not reported	Female	Mixed/specialist program	Activity/exercise	The aim of this study was to analyse the effect of two forms of physical activity, dance, and general exercises, on balance among women aged above 60 years.	Funding sources reported only
Guzman	2021	The effects of the BAILAMOS© dance program on hippocampal volume in older Latinos: A randomized controlled pilot study	RCT	Quantitative	Americas	United States	22	Community	Mixed group	Folk/national/social dance	Usual care/daily living	This study investigated the effects of the BAILAMOS dance program on hippocampal volume and self-reported physical activity in Latinos.	Funding sources reported only
Matto	2021	A novel participant-empowered pedagogical approach to engage and retain control group participants in arts-based randomized controlled trials	Qualitative study	Qualitative	Americas	United States	64	Community	Mixed group	Ballroom dance	Activity/exercise	The purpose of this study was to examine the effect of arts classes (ballroom dance and ukulele) on older adults' well-being compared with a participant-empowered social conversation control group.	Funding sources reported only
Mendez Colmenares	2021	White matter plasticity in healthy older adults: The effects of aerobic exercise	RCT	Quantitative	Americas	United States	247	Community	Mixed group	Folk/national/social dance	Activity/exercise	The study reports the effects of aerobic walking and dance interventions on white matter integrity in healthy older adults.	Funding sources reported only
Mitterova	2021	Impact of cognitive reserve on dance intervention-induced changes in brain plasticity	RCT	Quantitative	Europe	Czech Republic	99	Community	Mixed group	Mixed/specialist program	Usual care/daily living	The study explored whether individual levels of cognitive reserve, proxied by education moderate dance intervention, induced plasticity assessed by resting-state functional connectivity changes in three brain functional networks .	Funding sources reported only
Wang	2021	Effects of a modified Tap dance program on ankle function and postural control in older adults: A randomized controlled trial	RCT	Quantitative	Western Pacific	China	44	Community	Mixed group	Global performance dance	Activity/exercise	The purpose of this study was to examine the effects of a modified tap dance program on improving ankle function and postural control in older adults.	Funding sources reported only
Woloszyn	2021	The impact of physical exercises with elements of dance movement therapy on the upper limb grip strength and functional performance of elderly wheelchair users living in nursing homes - a randomized control trial	RCT	Quantitative	Europe	Poland	165	Aged-care/nursing home	Mixed group	Mixed/specialist program	Activity/exercise; Usual care/daily living	The aim of this research was to assess the influence of physical exercises with dance movement therapy elements on strength and other fitness components and the overall functional performance of nursing home residents in wheelchairs compared to standard exercise programmes and usual care.	Funding sources reported only
Aguinaga	2022	Latin dance and working memory: the mediating effects of physical activity among middle-aged and older Latinos	RCT	Quantitative	Americas	United States	333	Community	Mixed group	Folk/national/social dance	Activity/exercise	The study examined the secondary outcome of changes in cognitive performance in a large sample of middle-aged and older Latinos participating in the BAILAMOS dance program or a health education control group and compare the mediating effects of types of PA and change in cognitive domains.	Funding sources reported only
Ambegaonkar	2022	Dance, music, and social conversation program participation positively affects physical and mental health in community-dwelling older adults: A randomized controlled trial	RCT	Mixed methods	Americas	United States	64	Community	Mixed group	Ballroom dance	Activity/exercise	The purposes of the trial were to examine how community arts programs (dance and music) and control (social conversation) affected physical and mental health in community-dwelling older adults and the participant's perception of the programs.	Funding sources reported only
Bungay	2022	Dance for health: The impact of creative dance sessions on older people in an acute hospital setting	Post-program evaluation	Mixed methods	Europe	United Kingdom	313	Inpatient	Mixed group	Creative dance/DMT	None (before/after)	The study objective was to examine the impact of a programme of dance and movement on the health and wellbeing of older patients and staff in an acute hospital setting	Funding sources reported only
Farmer	2022	Relationships between dance, health and aesthetic performance in a company of mature dancers: An exploratory study	Cohort study (pre-existing group)	Mixed methods	Europe	United Kingdom	15	Senior/adult day-care	Mixed group	Creative dance/DMT	None (before/after)	The aim of this project was to investigate how a deeper embodied understanding of the anatomical structures and biomechanics of the moving body impacts the movement efficiency, aesthetics and health outcomes of older adults participating in creative dance sessions with a performance goal.	Funding sources reported only
Fausto	2022	Cardio-dance exercise to improve cognition and mood in older African Americans: A propensity-matched cohort study	Non-randomised controlled trial	Quantitative	Americas	United States	86	Community	Mixed group	Aerobic/exercise dance	Usual care/daily living	The current study sought to determine the influence of initial sleep quality and body mass index on the cognitive and mood outcomes of a community-based cardio-dance exercise program for African-Americans.	Funding sources reported only
Franchi	2022	Neuromuscular aging: A case for the neuroprotective effects of dancing	RCT	Quantitative	Europe	Germany	57	Community	Mixed group	Mixed/specialist program	Activity/exercise	The study investigates whether recreational dancing affords greater neuroprotective effects against age-related neuromuscular junction degeneration compared to general fitness exercise training.	Funding sources reported only
Hewston	2022	Development of GERAS DANcing for Cognition and Exercise (DANCE): A feasibility study	Post-program evaluation	Quantitative	Americas	Canada	25	Community	Mixed group	Mixed/specialist program	None (before/after)	Our objective was to determine the feasibility and resources required to implementing the GERAS DANCE and recruitment of older adults with early cognitive or mobility impairment	Funding sources reported only
Ho	2022	An exploratory study to assess the impact of a chair-based dance intervention among older people with depressive symptoms in residential care	Pre/post test	Quantitative	Western Pacific	Macau	13	Aged-care/nursing home	Mixed group	Mixed/specialist program	None (before/after)	The aim of this study was to develop and evaluate the psychological impact of a chair-based dance intervention for older people with depressive symptoms in residential care.	Not reported
Jeffrey	2022	Women's articulations of aging: "Learning to be affected" through experiences in recreational ballet	Qualitative study	Qualitative	Americas	Canada	11	Community	Female	Global performance dance	None (before/after)	This study explores the ways in which female mature recreational dancers are affected by their experiences in ballet lessons for seniors facilitated by a professional dance company.	Funding sources reported only
Li	2022	Effects of Cha-cha dance training on the balance ability of the healthy elderly	RCT	Quantitative	Western Pacific	South Korea	40	Senior/adult day-care	Not reported	Folk/national/social dance	Usual care/daily living	The purpose of this study was to introduce fitness exercise through Cha-cha dance training to evaluate the impact of this dance training on the balance ability of the elderly,	Funding sources reported only
Marquez	2022	BAILA: a randomized controlled trial of Latin dancing to increase physical activity in Spanish-speaking older Latinos	RCT	Quantitative	Americas	United States	333	Community	Mixed group	Folk/national/social dance	Activity/exercise	The purpose of the study was to describe self-reported and device-assessed changes in physical activity as a result of a randomized controlled trial of BAILAMOS, a Latin dance program followed by a maintenance program, versus a health education control group.	Funding sources reported only
Martin-Wylie	2022	Impact of creative dance on subjective well-being amongst older adults: An arts-informed photo-elicitation study	Qualitative study	Qualitative	Europe	United Kingdom	10	Community	Female	Global performance dance	None (before/after)	The study aimed to understand the perceived impacts of creative dance on subjective well-being by centring dancers' perspectives and tacit knowledge using photo-elicitation interviews.	Not reported
Nur	2022	Traditional dance 'Molong Kopi' for maintaining of health status among older adults in long-term care of Indonesia	RCT	Quantitative	South East Asia	Indonesia	50	Aged-care/nursing home	Mixed group	Folk/national/social dance	Usual care/daily living	The purpose of this study was to examine the influence of traditional dance 'Molong Kopi' for maintaining health status of older adult in long-term care in Indonesia.	Not reported
Rodziewicz-Flis	2022	The positive impact of 12 weeks of dance and balance training on the circulating amyloid precursor protein and serotonin concentration as well as physical and cognitive abilities in elderly women	RCT	Quantitative	Europe	Poland	37	Community	Female	Folk/national/social dance	Activity/exercise; Usual care/daily living	The study aimed to compare the effectiveness of dance training with balance training on fall risk, physical and cognitive functions.	Funding sources reported only
Silva	2022	Circle dance: Integrative and complementary practice in the daily health promotion for older adults	Cohort study (pre-existing group)	Quantitative	Americas	Brazil	17	Outpatient clinic	Mixed group	Not reported	None (before/after)	The objective of the study was to understand circle dance as an integrative and complementary practice for health promotion in older adults' daily lives.	Funding sources reported only
Zhao	2022	The impact of national music activities on improving long-term care for happiness of elderly people	Non-randomised controlled trial	Quantitative	Western Pacific	China	40	Not reported	Mixed group	Folk/national/social dance	Activity/exercise	This paper aims to analyse the influence of national music activities (ethnic music square dance vs. ordinary music square dance) on the long-term care for and happiness of elderly people in the current aging society.	Funding sources reported only
Bracco	2023	Tango-therapy intervention for older adults with cognitive impairment living in nursing homes: Effects on quality of life, physical abilities and gait	Pre/post test	Quantitative	Europe	France	13	Aged-care/nursing home	Mixed group	Global performance dance	None (before/after)	This study analyses the feasibility and efficacy of Tango-based intervention in older people living in nursing homes with and without cognitive impairment.	Funding sources reported only
Britten	2023	Dance on: A mixed-method study into the feasibility and effectiveness of a dance programme to increase physical activity levels and wellbeing in adults and older adults	Pre/post test	Mixed methods	Europe	United Kingdom	685	Community	Mixed group	Global performance dance	None (before/after)	The aims of this study were to assess the impact of engaging in regular dance sessions on physical activity and wellbeing (perceived health) in a large sample of older adults from socially economically diverse communities and understand participants' views of the dance intervention.	Funding sources reported only
Coogan	2023	Motivation and determinants for successful engagement among community-dwelling older adults participating in a ballroom dance program	Qualitative study	Qualitative	Americas	United States	21	Community	Mixed group	Ballroom dance	None (before/after)	The study aimed to assess motivations and determinants for successful engagement in a ballroom dance program among community-dwelling older adults participants.	Funding sources reported only
Dhokai	2023	Community arts engagement supports perceptions of personal growth in older adults	Qualitative study	Mixed methods	Americas	United States	56	Community	Mixed group	Ballroom dance	Activity/exercise	The purpose of the current qualitative study was to identify themes of how participation in dance and music and social conversation (control) affected perceptions of personal growth in community-dwelling older adults.	Funding sources reported only
Fanning	2023	Virtual delivery of improvisational movement and social engagement interventions in the IMOVE trial during the COVID-19 pandemic	Post-program evaluation	Mixed methods	Americas	United States	17	Community	Mixed group	Creative dance/DMT	Activity/exercise; Usual care/daily living	IMOVE evaluated the contributions of movement and social engagement to quality of life, brain network connectivity, and motor and social-emotional functioning in people with early-stage Alzheimer's disease participating with a caregiver. A pilot study was conducted to assess integrity of key elements of the intervention and feasibility of virtual intervention delivery.	Funding sources reported only
Hyodo	2023	Feasibility, safety, enjoyment, and system usability of web-based aerobic dance exercise program in older adults: Single-arm pilot study	Post-program evaluation	Mixed methods	Western Pacific	Japan	16	Community	Mixed group	Aerobic/exercise dance	None (before/after)	This pilot study aimed to examine the feasibility, safety, and enjoyment of a web-based aerobic dance exercise program and the usability of a web-based exercise delivery system using a videoconferencing platform for older adults.	Funding sources reported only
Kennedy	2023	Effect of the GERAS DANcing for cognition and exercise program on physical function in older adults	Pre/post test	Quantitative	Americas	Canada	205	Community	Mixed group	Mixed/specialist program	None (before/after)	This study examined the effect of GERAS DANCE on physical function using the short performance physical battery (SPPB) and assessed whether the level of frailty and cognitive impairment in our cohort modified physical function outcomes.	Funding sources reported only
Paglione (a)	2023	Movement, music, and connection: older adults' experiences of community dance	Qualitative study	Qualitative	Americas	Canada	5	Community	Mixed group	Mixed/specialist program	None (before/after)	This study explored how participation in community dance supports older adults' aging journey through a theoretical framework of successful aging, physical literacy, and embodiment.	Funding sources reported only
Paglione (b)	2023	'Promoting wellness, having fun, and creating community': a dance instructor's pedagogical practices and perspectives on the influence of community dance classes for older adults	Qualitative study	Qualitative	Americas	Canada	1	Community	N/A	Mixed/specialist program	N/A	This study examined the pedagogical practices of an instructor with extensive experience teaching community dance classes for older adults, and their perspectives on participant experiences and outcomes through the lens of successful aging, physical literacy, and embodiment theories.	Funding sources reported only
Pitluk Barash	2023	Feasibility and effectiveness of a novel intervention integrating physical therapy exercise and Dance Movement Therapy on fall risk in community-dwelling older women: A randomized pilot study	RCT	Quantitative	Eastern Mediterranean	Israel	11	Senior/adult day-care	Female	Mixed/specialist program	Activity/exercise	The aim of this study was to examine the feasibility and effectiveness of a novel fall prevention intervention that integrates physical therapy exercise and dance movement therapy in older women from a day centre for senior citizens.	Funding sources reported only
Purkart	2023	Improving postural stability in active older adults: Argentine Tango dance as an alternative fall-prevention strategy	RCT	Quantitative	Europe	Slovenia	36	Community	Mixed group	Global performance dance	Usual care/daily living	The study aimed to determine the impact of dancing the Argentine Tango on postural stability in active older adults.	Not reported
Rodziewicz-Flis	2023	Changes in selected exerkines concentration post folk-dance training are accompanied by glucose homeostasis and physical performance improvement in older adults	RCT	Quantitative	Europe	Poland	56	Community	Mixed group	Folk/national/social dance	Activity/exercise	The study aimed to evaluate the impact of selected exerkines concentration induced by folk-dance and balance training on physical performance, insulin resistance, and blood pressure in older adults.	Not reported
Wang	2023	The effect of aerobic dancing on physical fitness and cognitive function in older adults during the COVID-19 pandemic - a natural experiment	RCT	Quantitative	Western Pacific	China	40	Community	Mixed group	Aerobic/exercise dance	Usual care/daily living	The study aimed to examine the effectiveness of aerobic dancing on physical fitness and cognitive function in older adults.	Funding sources reported only
Waugh	2023	The psychometric properties of a novel task-based dance self-efficacy measure for older adult dance program participants	RCT	Quantitative	Western Pacific	Australia	661	Multiple settings	Mixed group	Ballroom dance; Folk/national/social dance	Activity/exercise; Usual care/daily living	This study investigated the psychometric properties of six novel dance self-efficacy questions for older adults participating in two large-scale dance intervention trials.	Funding sources reported only
Woloszyn	2023	The impact of physical exercises with elements of dance movement therapy on anthropometric parameters and physical fitness among functionally limited older nursing home residents	RCT	Quantitative	Europe	Poland	169	Aged-care/nursing home	Mixed group	Mixed/specialist program	Activity/exercise; Usual care/daily living	This study aimed to assess the impact of physical exercises with elements of dance movement therapy on anthropometric parameters and physical fitness among functionally limited older nursing home residents	Not reported
Wu	2023	Qualitative inquiry of a community dance program for older adults in Singapore	Qualitative study	Qualitative	Western Pacific	Singapore	20	Community	Mixed group	Global performance dance	None (before/after)	This study aims to develop a community dance program for older adults at senior activity centres in Singapore and to explore the older adults' and student instructors' experiences of the CDP.	Funding sources reported only
Zhang	2023	Efficacy of dance intervention for improving frailty among Chinese older adults living in the community: A randomized controlled trial	RCT	Quantitative	Western Pacific	China	72	Community	Mixed group	Folk/national/social dance	Usual care/daily living	The purpose of this study was to identify whether Chinese square dancing can improve the four different domains (physical, psychological, social, and environmental domains) of frailty among older adults living in the community.	Funding sources reported only
Zygmont	2023	Uplifted by dancing community: From physical activity to well-being	Qualitative study	Qualitative	Europe	Poland	13	Community	Female	Not reported	None (before/after)	The aim of the article is to present the dancing experience of older adult women who increase their well-being through dancing.	Not reported
